# Supplementary material for: Expression of E-cadherin by CD8+ T cells promotes their invasion into biliary epithelial cells
Source: Nat Commun. 2024 Jan 29;15:853. doi: 10.1038/s41467-024-44910-2 (PMC10825166; doi:10.1038/s41467-024-44910-2)
Supplement: Supplementary file 12 — Supplementary software [file 41467_2024_44910_MOESM12_ESM.zip]

Archive with 2 entries (2 files):
- Supplementary software/s1.unk
- Supplementary software/s2.unk
