# Supplementary material for: Expression of E-cadherin by CD8+ T cells promotes their invasion into biliary epithelial cells
Source: Nat Commun. 2024 Jan 29;15:853. doi: 10.1038/s41467-024-44910-2 (PMC10825166; doi:10.1038/s41467-024-44910-2)
Supplement: Supplementary file 13 — Source Data [file 41467_2024_44910_MOESM13_ESM.xlsx]

## Sheet: Fig. 1C
	Co-culture time
Lysotracker+ internalised CD8+ T cells	4 h	24 h
	0	20.9627
	2.77778	4.99766
	0	5.27543
	0	3.97107
	0	70.963

## Sheet: Fig. 1H
Parameter: mean number of internalised lymphocytes/100 BEC
	Non-activated									Activated
CD4+	1.50562	0.726129	0.768251	0.62607	1.932	0.441932	1.04703	1.01947	0.933496	2.44181	2.88208	2.25358	24.7548	13.3728	23.8908	3.33165	9.60754	9.14266
CD8+	1.15913	0.801696	1.03917	0	2.13434	0.865657	0.379275	1.87329	0.747435	3.68261	5.02179	3.25553	33.8116	31.9548	59.2535	16.2125	15.3766	22.4379

## Sheet: Fig. 2C
Parameter: percentage of internalised CD8+ T cells with or without EpCAM association, based on EpCAM ICC staining
	Experiment 1	Experiment 2	Total
EpCAM-	36	44	80
EpCAM+	7	13	20
100 events in total were observed and categorised across two independent co-culture experiments

## Sheet: Fig. 3E
	T cell activation status
	Non-activated	Activated 24 hours	Activated 48 hours
Fold change of mean no. internalised lymphocytes/100 BECs	1.12374	4.56932	12.7067
	1.10466	3.40176	12.5831
	0.771602	3.34619	23.7404
	1.48113	8.15471	6.54552
	1.20232	2.80584	10.1531
	0.316546	0	12.4199
	0.943791	2.7331	1.74154
	0.895425	7.76863	21.3749
	1.16078	0.507224	2.53243
	0.947803	0.248027	2.02387
	1.19897	0.477495	0.810825
	0.853229	0.253453	1.11748
	0	1.64149	0.078166
	0.963893	0.326112	1.46628
	2.03611	0.459691	0.67744

## Sheet: Fig. 3F
	T cell activation status
	Non-activated	Activated 24 hours	Activated 48 hours
Mean area of internalised cells (μm2)	112.342	107.947	135.771
	116.107	121.962	131.616
	121.028	122.878	132.422
	132.333	240.173	241.978
	240.833	280.3	183.944
	120		211.052
	221.875	545.389	266.233
	275.625	406.86	295.317
	370.444	261	254.944
	248.354	199.298	283.793
	218.863	216.823	260.564
	202.516	182.729
		2349.012*	179
	801.873	852.6	465.942
	702.766	478.9	710.125

## Sheet: Fig. 3G
	T cell activation status
	Non-activated	Activated 24 hours	Activated 48 hours
Eccentricity (Lack of roundness) of internalised cells (a.u.)	0.579394	0.602093	0.606961
	0.555001	0.579028	0.60693
	0.550275	0.599893	0.625304
	0.760042	0.686717	0.759251
	0.42649	0.80939	0.729841
	0.318933		0.74097
	0.443474	0.591686	0.534035
	0.547956	0.649366	0.654467
	0.697594	0.519545	0.678955
	0.442196	0.672539	0.622567
	0.494657	0.572305	0.582167
	0.504061	0.59556
		0.718068	0.808399
	0.685325	0.782563	0.790942
	0.751972	0.802451	0.722202

## Sheet: Fig. 4G
	Parameter Fold change from vehicle of mean no. internalised lymphocytes/100 BECs
		Vehicle															Drug
Inhibitor Treatment	1 μM Wortmannin	1.90711	0.541442	0.551446	1.92793	0.560098	0.511976	1.05597	0.965998	0.978028	0.941183	0.873159	1.18566				0.030228	0.281217	0.265232	0.415754	0.251713	0.686027	0.563396	0.437161	0.503036	0.991514	0.569542	0.575338
	5 nM H-1152	2.20005	0.643775	0.156173	1.61229	1.01326	0.374446	1.0047	0.925405	1.06989	1.14273	0.791515	1.06576				0.755273	0.271996	0.716586	1.62952	1.75042	1.02456	1.43105	0.875483	0.728272	1.31992	1.50608	1.14075
	5 μM Cytochalasin D	1.8529	0.251623	0.895476	2.18104	0.528812	0.290153	0.845732	0.851599	1.30267	0.575896	1.20028	1.22382				0.309869	0.057137	0.146924	0	0	0.076443	0.676518	0.593359	0.384488	1.65769	0.983133	0.874399

## Sheet: Fig. 5A
	T cell activation status
	Non-activated	Activated 24 hours	Activated 48 hours
CD8+ CD103+ cells (% of live CD3+ cells)	2.45	5.38	20
	2.05	2.02	30.7
	3.77	1.66	6.57
	2.55	2.64	9.09
	7.33	2.12	9.56
	11.5	17.2	5.17
	10.9	13.5	25.2
	3.15	5.23	33.3
	0.63	17.6	13.5
	62.6	66.4	34.6
	5.65	4.19	56.2
	7.72	7.6	58.4
	9.02	7.32	11.9
	5.47	7.12	23.3

## Sheet: Fig. 5C Sinusoidal
Parameter: % patient samples with CD8+ T cells in this location expressing CD103 or KLRG1
	Donor liver	PBC	ALD	AIH
KLRG1+	100	40	33	20
CD103+	80	0	66	60

## Sheet: Fig. 5C Portal
Parameter: % patient samples with CD8+ T cells in this location expressing CD103 or KLRG1
	Donor liver	PBC	ALD	AIH
KLRG1+	100	83	33	20
CD103+	60	100	100	60

[truncated: 28 more sheets: Fig. 5C located at bile ducts, Fig. 5C Internalised within BEC, Fig. 5D, Fig. 6C, Fig. 6D, Fig. 6F, Figure 7 Profiles, Fig. 8C, Fig. 8D, Fig. 8E, Fig. 8F, Fig. 9C, Fig. 10D, Fig. 10E, Fig. 10G, Fig. 10H, Supplementary Fig. 3B, Supplementary Fig. 5, Supplementary Fig. 6B, Supplementary Fig. 6D …]
